# Supplementary material for: Non-Mature miRNA-Encoded Micropeptide miPEP166c Stimulates Anthocyanin and Proanthocyanidin Synthesis in Grape Berry Cells
Source: Int J Mol Sci. 2024 Jan 26;25(3):1539. doi: 10.3390/ijms25031539 (PMC10855927; doi:10.3390/ijms25031539)
Supplement: Supplementary file 1 [file ijms-25-01539-s001.zip]

Archive with 1 entries (1 files):
- ijms-2809856-supplementary.pdf
